# Supplementary material for: Clinical Outcomes of HER2-Negative Metastatic Breast Cancer Patients in Italy in the Last Decade: Results of the GIM 13-AMBRA Study
Source: Cancers (Basel). 2023 Dec 25;16(1):117. doi: 10.3390/cancers16010117 (PMC10777910; doi:10.3390/cancers16010117)
Supplement: Supplementary file 1 [file cancers-16-00117-s001.zip]

Archive with 1 entries (1 files):
- cancers-2688671-supplementary.pdf
